# Supplementary material for: Molecular Description of Eye Defects in the Zebrafish Pax6b Mutant, sunrise, Reveals a Pax6b-Dependent Genetic Network in the Developing Anterior Chamber
Source: PLoS One. 2015 Feb 18;10(2):e0117645. doi: 10.1371/journal.pone.0117645 (PMC4334901; doi:10.1371/journal.pone.0117645)
Supplement: S1 Table — This table summarizes the genes identified to be differentially expressed between the cornea and the skin of adult zebrafish (adjusted p-value <0.001). Genes were sorted into six groups (groups A, B, C, E, F, G, as indicated in the scheme inside) after two rounds of microarray experiments (each with three biological repeats), comparing the cornea against the dermis and epidermis, respectively. The group A corresponds to the “cornea” genes described in the manuscript (260 genes). (XLSX) [file pone.0117645.s001.xlsx]

## Sheet: zebrafish
	group A	group E	group G	group C	group B	group F
	260 genes	508 genes	655 genes	214 genes	1136 genes	133 genes
	acer1	a2bp1l	abca1a	acat2	a2bp1	acat1
	aclya	abcg2a	abhd2b	adipor1b	aars	ahr1a
	acta2	acad8	acin1b	aldh3d1	aatf	angptl7
	adssl	acadl	acot13	alg2	abat	atp1b3b
	ahcy	ache	acp5b	anxa3a	abcb7	atp5j
	alcama	actc1b	agr2	ap1m2	abcf1	atp5o
	alcamb	actn3a	akirin2	aph1b	abhd4	bcmo1
	aldocb	adh8b	aktip	aqp3	acin1a	bgn
	ankha	adob	ankar	arhgef18	acin1b	bzw2
	anxa11a	adsl	ar	arpp19a	acp1	c1qc
	anxa1a	adssl1	araf	asf1bb	acsl4l	c1qtnf5
	anxa1b	agpat9	arcn1	ass1	acta1b	calm1b
	anxa4	aldh7a1	arhgap29b	baiap2l1a	actn1	cav1
	ap1s3b	ampd1	arl8	bambia	actr3	cav2
	apoeb	angpt2	arl8ba	blmh	adam10a	cfdl
	arcn1l	ank1	arnt2	brd2a	adipor2	cfl2
	arf1	ankrd9	atf3	btr30	aga	cldn5b
	arf1l	arl11	atxn2l	c1galt1b	ahctf1	cldn7a
	arf5	arl4a	bambib	capn2l	aip	col1a1a
	arl6ip5b	arl6ip5a	bbc3	casp8	ak3	col1a1b
	arr3l	arpc1b	becn1	cbx3b	aktip	col1a2
	arrdc1a	arrdc2	bhik	cdc34a	aldh18a1	cox7a2
	asph	asb16	birc5a	cebpb	aldh1a2	cox7c
	atl3	atp1a2a	bmi1b	chmp2bl	aldh2b	ctdspla
	atp1b3a	atp2a1l	bmp1b	chmp4b	alkbh7	ctsh
	atp2a2b	atp2a2a	bmp3	chordc1	alpi	dgat1b
	boka	atp5c1	bmpr1ba	ciz1	ampd3	dlx5a
	ca2	atp5d	bpnt1	cldna	ankrd10b	dnajc19
	calm3b	atp5f1	brd8	clica	ankrd12	dub
	cant1b	atp5g	btbd10a	cmyb	ankrd54	ehd2
	capn2b	atp5i	btf3	cnn2	anp32a	esd
	capns1a	atp5l	btr04	cog2	anp32e	fabp11a
	casp3a	atp5s	c1d	copa	anxa2a	fam46ba
	caspa	atpaf2	calhm2	crabp2a	anxa3b	fdx1
	caspb	aup1	calm2a	crispld1b	anxa5b	fxr1
	ccl1	aurkb	cant1a	crygs1	ap1g1	ghrb
	cd82	ba2	capn3	dazap2	ap2m1a	gpm6aa
	cd9b	bag3	caprin1a	ddx39a	ap3s1	gpx1a
	ch25h	bckdhb	ccna2	degs2	apaf1	gstt1b
	chmp1b	bin1	ccnc	derl3	apex1	hadh
	cldnb	birc5b	cct8	dlx3b	appa	hccsa
	clta	btg4	cdc34b	dnajb1b	appb	hdac9b
	clu	ca15b	cdc42	dusp5	appbp2	hnrnpk
	cmpk	cacna1sb	cdc42l	efna1b	araf	hoxc3a
	cnpy1	cacng1	cebpa	elf3	arf2	hoxc8a
	coch	cap2	chad	ell	arglu1b	hoxd10a
	col14a1	caprin2	chmp1a	emd	arhgdig	hpd
	col17a1	casq2	chsy1	entpd4	arhgef7b	igfbp1a
	col4a5	cat	chuk	ergic3	arl4cb	ilk
	col9a2	cav3	clcn7	evla	arl4l	irx1a
	copg2	ccdc80	cldn8	faah2a	arpc2	loxl2b
	cpsf2	ccna1	cldnc	fam84a	arpc5b	marcksb
	crlf1a	ccnb1	cldne	fbxo45	arpc5lb	mfsd6b
	crtac1	ccnb2	cldnh	fdps	atf4b2	mgp
	ctgf	cdc42ep4a	clic2	fgfr2	atg5	mkln1
	ctnnb1	cetn3	clk4b	fkbp8	atic	mos
	ctnnb2	chchd10	cndp2	ftr82	atoh8	mpeg1
	cttnl	chrna1	col10a1	fuca1	atp1a1b	mrps24
	cx43.4	chrne	commd3	gadd45bl	atp1a3a	ncf1
	cxcl14	cited3	copb2	gale	atp2b4	ndufa4l
	cyp26a1	ckbb	copeb	gipc2	atp6ap1	ndufs4
	cyp3c1	cldnd	cox17	glulb	atp6v0a1a	ndufs6
	dap1b	cldng	creb3l3l	gtf2b	atp6v0c	nr5a2
	dcn	clec14a	cry1b	hif1ab	atp6v0d1	nt5c2l1
	dmrta2	cnot6l	csnk1a1	hist2h2l	atp6v1al	nt5e
	dnajb11	coq3	csnk1e	hnrnph1l	atp6v1c1b	p4ha1
	dvl2	coro1a	cthrc1a	hsd17b12a	atrxl	pald
	eftud2	cox4i1	ctsba	hsd17b14	atxn3	pdk2
	eif4a1a	cox5aa	cx28.6	il17rd	axin1	pkig
	eif5a2	cox7a2l	cx33.8	ilf2	b3galnt2	plekha3
	elovl1a	cpt1b	cxcr3.2	im:7159098	b3galt2	plod1a
	elovl6	cpt2	cyb5r2	impa1	b3gnt5	pou5f1
	entpd2a.1	crabp1b	cyb5r4	josd2	bactin2	ppif
	epcam	crhbp	cyba	kcnd3	bad	ptk2.1
	epha4b	crip2	cyp17a1	keap1a	bat3	rasgef1ba
	es1	cth1	cyp24a1l	klf2b	bcap31	rnd3b
	ezr	cxcl12a	cyp51	lass5	bcas2	rpl15
	f11r	cxcr7b	dbx2	lect1	bcdo2l	rpl36
	fabp7a	cyc1	dctn5	lipg	bcl2l13	rpl36a
	fam49b	cygb1	ddx23	mcm5	becn1	rps24
	fgd	cyp1a	ddx42	mfge8l	bet1	s1pr1
	foxc1a	cyp26b1	decr2	mmp9	bin2b	samm50l
	foxq1	cyp2j30	depdc6	ms4a17a.5	bnip3l	serpinb1l4
	frzb	dab2	dhcr7	mtmr6	brd3b	si:ch211-15d5.5
	galnt7	dachb	dhfr	nbl1	btbd6	si:dkey-181i3.3
	gas1a	dazl	dixdc1	nipa2	btf3	si:dkey-190g11.7
	gdpd3	dbt	dlx2b	nipal3	btg1	si:dkey-6n6.4
	gltpd1	dcaf6	dlx6a	nup133	bzw1b	si:dkeyp-86b9.2
	gmds	decr1	dnaja2	oclna	c20orf20	sinup
	gnat2	derl3	dpf1	olfm1b	c20orf24	slc25a33
	grina	desm	dullardl	otx2	cadm4	smc4
	gygl	dgat1a	dusp1	pdcd10a	calcoco1	smpx
	hmx1	dlst	ebag9	pdcd10b	cald1	spon2b
	hnrnpab	dpp4	ebpl	pdcd4b	calm1a	stx11a
	hspa4l	echs1	ehf	pde6g	calrl	stx7l
	idh1	eef1g	eif4enif1	perp	calub	syt11a
	igf2a	eef2k	elovl7a	pgm2	capn9	tbx1
	igf2b	egfl6	emp2	phlda2	capns1b	tmod4
	ilf3	egr2b	eps8l3	pitpna	caprin1b	tnni2a.4
	ing4	elf2b	ercc1	pmm2	capza1a	tppp3
	irf6	ell	esr2b	pold1	capza1b	uqcrq
	jup	elmo1	etnk1	ppapdc1b	cars	vdac3
	kcnip3	eno2	ewsr1b	prkcbp1l	casp6l1	wasb
	kera	etfb	exoc6	prkci	ccdc47	wee2
	kif5ba	etfdh	exosc4	ptbp1b	ccdc76	wsb1
	klc1	fabp3	exosc8	ptpn1	ccnd1	wu:fa05e12
	klf4	fam46c	fabp7b	pum1	ccng1	wu:fl24e08
	lamb4	fam73a	fads2	pycr1	ccnl1	zgc:101715
	lasp1	fggy	faf1	rab11a	cct5	zgc:101744
	lima1	fli1a	fah	rab14	cct6a	zgc:112089
	lmbrd2b	fli1b	fam164a	rab1a	cct7	zgc:112340
	mab21l1	fn1b	fam26e	rabac1	cct8	zgc:153328
	mhc1ze	foxo3b	fam32al	rbb4	cd151l	zgc:153420
	mmp30	fstl1a	fam3c	rbm38	cd2bp2	zgc:153623
	mpzl3	gadd45g	fam69c	rbp4l	cd81	zgc:153664
	msxb	galk2	fancd2	rer1	cdc14b	zgc:162945
	mxa	gatm	fbp1a	rhoae	cdc42	zgc:172053
	myo6a	glrx5	fbxl4	rtn3	cdc42se1	zgc:55363
	ncaldb	gmnn	fgf13l	ruvbl2	cdc5l	zgc:55605
	ncl1	gng2	fhl	scamp2l	cdh2	zgc:63523
	ndrg4	golga7b	fkbp11	sdf2l1	cdk11b	zgc:63792
	nola1	got2a	fos	sec23b	cdk7	zgc:64114
	nqo1	got2b	foxa	si:busm1-180o5.1	cdkal1	zgc:65997
	ntn1b	gpib	foxa1	si:busm1-180o5.2	cebpd	zgc:66195
	nudt9	gpm6ab	foxa3	si:ch1073-170o4.1	cebpg	zgc:77395
	oaz1	gpr143	foxb1.2	si:ch211-11k18.10	chac1	zgc:91810
	oclnb	grb10a	foxd1	si:ch211-277g22.3	cherp	zgc:91870
	olfml3b	grna	foxd2	si:ch73-162j3.1	chm	zgc:92072
	opn1lw1	gtf3ab	ftr14	si:dkeyp-84g9.1	chmp1a	zgc:92113
	osbpl2	gulp1	fus	siah1	chmp6l	zgc:92631
	osbpl3a	gyg1	fzr1	sigmar1	chmp7	zgc:92806
	otx1a	gys1	gab1	slc2a3	chst11	zgc:92850
	pax6a	h1m	gabpa	slc30a5	chuk	znrf1
	pax6b	hbae1	gcdh	slc30a7	ciapin1
	pdgfrl	her6	gclc	slc35e1	cirbp
	pdlim3b	hgd	gcnt4	smarca5	cish
	pdyn	hhatla	gins2	sox2	ck2b
	pea3	homer1	gins3	spast	cki
	per2	hoxb8a	git2b	stard10	cldne
	phgdh	hoxd3a	gkap1	stxbp2	clic1
	pitx2	hsd17b10	glcci1	syap1	clint1
	pkm2a	hspb11	glo1	tbcb	clpp
	pnp5a	hspb7	glud1a	tm9sf3	clstn1
	pou3f3b	iclp1	gna14	tmed2	cndp2
	ppp2r5ea	id:ibd1090	gnai2l	tmem189	cnn3b
	psat1	idh3b	gnaia	tmem33	col5a2l
	psmc1b	ighm	gng12a	tmem49	copb1
	ptgds	im:7142403	gng13b	tmub1	cops2
	ptgs2a	im:7147223	gng5	tom1	cops3
	quo	im:7158796	gnmt	tp53	cops4
	rab13	inka1b	gorab	tpm1	copz2
	rab25	irx5a	gpr137ba	tprg1	cpe
	rab2a	ism1	gpx1b	tuba8l	crabp1a
	rab34	itm2cb	grap2b	tubb2c	crat
	rab5ab	kal1b	gria3a	twsg1a	crfb6
	rassf7b	kbtbd10	gtf2h2	uap1	crim1
	rbp1a	kcnh2	h3f3a	ube2l3	crtap
	reep3	klhl21	hagh	uchl5	cry2b
	rhov	klhl31	hcfc1a	vamp8	cry3
	rnps1	lamc1	heatr5a	vps28	cry4
	rock2a	lbr	hectd1	waslb	cry5
	rpe65a	lck	herpud2	wdr1	csnk1g2a
	rrbp1	lcp1	hey1	wu:fa95h12	cst3
	sars	ldb3a	hey2	wu:fb11h10	ctnna
	sb:cb1095	ldb3b	hint2	xgb	ctps
	sb:cb931	lgals2a	hirip5	yipf1	ctr9
	scamp2	lmnl3	hmbsa	yipf3	ctsl1a
	scel	lnpa	hmgcra	ywhaqb	ctssb.2
	scinlb	lrrc20	hmgn3	zgc:100787	cttn
	sepw2b	lyz	hmx3	zgc:100824	cul1b
	serpinb1l1	mafba	hnf1bb	zgc:100959	cul3a
	sesn3	mafbb	homez	zgc:101116	cx35.4
	sfrs3b	map4k2l	hoxa3a	zgc:101565	cx43
	si:busm1-57f23.1	mb	hoxa4a	zgc:101720	cyb5a
	si:dkey-181m9.10	mccc2	hoxa9a	zgc:101846	cyb5b
	si:dkey-19p15.7	me3	hoxb7a	zgc:103652	cyba
	si:dkey-218l8.1	mecp2	hoxc10a	zgc:103668	cyfip1
	six3a	mef2ca	hoxc11a	zgc:110088	cyp51
	slc25a3l	meis4.1a	hoxc6a	zgc:110304	daam1a
	slc9a3r1	meox1	hoxc9a	zgc:110333	dap1a
	slmap	metrnl	hrasb	zgc:110712	dcaf11
	sox19a	mibp	hsbp1	zgc:110788	dcp2
	sox3	mpz	hsd3b7	zgc:112009	dctn2
	sp1	mrpl11	hsf1	zgc:112267	dctn3
	sparc	mrpl17	hsf2	zgc:112320	dcun1d2
	spon1b	mrpl19	hspc049l	zgc:122979	ddi2
	ssx2ip	mrpl22	hspe1	zgc:123339	ddt
	tax1bp3	mrpl3	htatip2	zgc:136963	ddx39b
	tfap2a	mrpl45	htra1	zgc:153258	ddx5
	tgfbi	mrpl48	icn	zgc:153628	ddx54
	thoc5	mrps23	ifi30	zgc:153665	dedd1
	tjp2a	mrps33	ifnphi1	zgc:153898	dexi
	tmed4	mstnb	ift80	zgc:173444	dffb
	tmem165	murc	igsf21b	zgc:194839	dgcr8
	tmem195	mybpc2b	im:7142942	zgc:55671	dhrs3a
	tmem59l	mybpc3	ing5b	zgc:55781	dia1
	tnika	mycb	inhbb	zgc:56136	dido1
	tnk2	myf6	irf5	zgc:56382	dio1
	tnw	myl10	irx2a	zgc:63637	dkc1
	trpc4apb	myod1	irx4a	zgc:63759	dkfzp564o0523
	tuba1	myoz1b	itpk1	zgc:65895	dlx4a
	tusc3	myoz2	junbl	zgc:66135	dlx4b
	vps26b	naa20	kcnk5	zgc:73056	dnaja2
	vps4b	nasp	kdelr2	zgc:77049	dnajb6b
	wls	ndnl2	klf3	zgc:77713	dnajc2
	wnt4a	ndufa6	klhl20	zgc:77817	dnmt4
	wu:fb15e04	ndufa8	lhx9	zgc:77836	dpp7
	wu:fc15e02	ndufaf1	lmo4a	zgc:85644	dstyk
	wu:fe18c06	ndufb10	lmo4b	zgc:85680	dusp1
	wu:fi27h03	ndufb4	lrrc17	zgc:85746	dusp7
	wu:fk49e12	ndufb5	lrrc42	zgc:91911	dynll2b
	yap1	ndufb8	lsm6	zgc:92710	ebna1bp2l
	ybx1	ndufs2	lsm7	zmynd19	ect2
	ypel3	ndufs3	lsrl	znf207a	ednra
	ywhaqa	ndufs7	ltk		eef1db
	zgc:101772	nebel	lygl1		eef2l
	zgc:101783	nit2	maf1		ef1
	zgc:101798	nme2b.2	magt1		ef1a
	zgc:110188	nr2f1a	map1lc3a		efna1a
	zgc:110621	nt5c2a	mapksp1		eif1axa
	zgc:111983	ntd5	mapre1		eif1axb
	zgc:112425	nudt4	max		eif1b
	zgc:113196	nupr1	mcamb		eif2s1
	zgc:113456	ociad1	mcm3		eif2s1l
	zgc:114204	ogdh	med10		eif2s2
	zgc:123285	otub1	med18		eif2s3
	zgc:136930	otud4	med19b		eif3b
	zgc:153154	oxct1a	meig1		eif3c
	zgc:153310	pabpc4	memo1		eif3ea
	zgc:153704	park7	mep1a.1		eif3eb
	zgc:153867	pccb	mfsd4		eif3s2
	zgc:162698	pdha1a	mibp2		eif4a2
	zgc:165423	pdhb	mid1ip1b		eif4bb
	zgc:165571	pdlim7	mios		eif4ebp2
	zgc:171719	pfkfb1	mitd1		eif4g2b
	zgc:172187	pfkma	mknk2a		eif5
	zgc:175088	pfkmb	mmadhc		eif5a
	zgc:55557	phc2	mobkl2a		eif6
	zgc:56548	phyh	mogat2		elac1
	zgc:63489	pik3ip1	mospd1		elavl1
	zgc:63565	pik3r1	mpdu1b		eml2
	zgc:63947	plk1	mrp63		eno1
	zgc:64106	plp1b	mrpl14		epas1a
	zgc:66317	plxnd1	mrpl24		epas1b
	zgc:66434	prdx2	mrps18a		epdr1
	zgc:73226	prdx3	mrps18c		epha7
	zgc:77115	prg4	mtdha		ephx1l
	zgc:77650	ptgesl	mtfr1		erp44
	zgc:85975	ptgr1	mybl2		esrp1
	zgc:86776	ptp4a3	naa35		esyt3
	zgc:91835	pttg1ip	necab1		etf1
	zgc:91861	pvalb1	nhp2l1		etnk1
	zgc:91908	pvalb4	nitr3d		exoc7
	zgc:91936	pvalb7	nkapl		ext1c
	zgc:92061	pygma	nkiras2		f13a1
	zgc:92254	qdprb2	nme2b.1		fa2h
	zgc:92380	qk	noc4l		fam107b
	zgc:92458	rab3c	nosip		fam175a
	zgc:92630	rbp1b	nubp1		fam40a
	zgc:92790	rbp4	nup50		fam50a
		rbpms2	or115-14		fam60al
		rdh10b	otud7b		fam63a
		rdx	p2rx1		fbl
		rem1	pacrg		fbp1a
		rgs4	pak2a		fbxo44
		rhoq	papss2		fbxo9
		rnd1	paqr3a		fcho2
		robo2	pax7a		fhl2a
		rp42-pen	pax9		fkbp5
		ruvbl1	pbk		fkbp7
		rxrga	pbp		flad1
		sema3d	pcgf1		flncb
		serpine1	pck2		fmr1
		sh3gl3	pdcd6		fn1
		si:ch211-10e8.6	pde6d		foigr
		si:ch211-119o8.7	pdlim5		fos
		si:ch211-124k10.2	pfdn2		foxk2
		si:ch211-14a17.7	pfdn6		fth1
		si:ch211-195b13.1	pgm2l1		ftsjd2
		si:ch211-198n5.11	phf5a		fubp1
		si:ch211-210h11.4	pip5k2		fundc1
		si:ch211-214p16.1	pitpnb		fus
		si:ch211-237l4.5	plek		fzd10
		si:ch211-239e6.4	plekhf1		fzd2
		si:ch211-251f6.6	plk4		g3bp1
		si:ch73-191k20.4	plp2		g3bp2
		si:dkey-167i21.2	plrg1		gapdhs
		si:dkey-171o17.2	pob		gas6
		si:dkey-240e12.6	pofut1		gata2a
		si:dkey-261i16.3	polr2e		gbp
		si:dkey-27i16.2	polr2gl		gcc1
		si:dkey-37o8.1	polr2j		gcga
		si:dkeyp-50f7.2	polr3k		gdpd1
		si:xx-by187g17.5	pop5		ggh
		sirt6	ppia		glrx
		six1a	ppil1		glula
		six4.2	ppp1cab		gnai2
		slc16a9a	ppp1r3b		gnb3b
		slc1a3a	ppp2r1a		gngt1
		slc25a26	ppp2r4		gnl3
		slc25a39	prcp		golga5
		slc26a5	prdm1a		golim4a
		slc27a1	prdx5		golph3l2
		slc38a4	prmt3		gosr1
		slc39a13	prpf38a		gosr2
		slc43a2	prr15la		gpd1
		slc7a9	psenen		gpia
		smad7	psma5		gpn3
		smyd1b	psmd7		gpx4a
		smyhc1	psmg3		grhl1
		smyhc2	ptgisl		grsf1
		snai1a	ptk2bb		gsna
		sod2	ptmaa		gsnb
		sox10	ptpn2l		gspt1l
		st3gal3	ptpro		gstm
		st8sia6	ptrfb		gstp1
		stau2	pvalb8		gtf2f1
		stk38l	pycard		gtpbpl
		stnnc	rad1		h1fx
		suclg1	ramp2		h3f3c
		sulf1	rasl11b		h3f3d
		sult2st1	rbbp5		hat1
		surf4	rbm4.2		hdac4
		svil	retsat		hdgfrp2
		tacc3	rfxank		hdlbp
		taf5	rhogb		hectd1
		tbx15	rnaseka		hexa
		tcea3	rnf146		hibadhb
		tcf7l1b	rnf181		hk2
		tha1	rogdi		hmg20b
		thbs3a	rp2		hmgb2l
		tmem177	rpa3		hmgb3a
		tmem38a	rpl23		hmgb3b
		tmprss4b	rpl27		hmgiy
		tnfsf10l	rpl30		hmgn3
		tnni1al	rpl34		hmx4
		tnni1b	rpl35		hn1l
		tnni2a.3	rpl35a		hnrnpa0
		tnni2b.2	rpl37		hnrnpm
		tnnt2d	rpl38		hnrnpul1
		tpm3	rpp40l		hopx
		tpma	rps11		hoxc13a
		trac	rps15a		hpca
		trap1	rps26		hs6st2
		tspan7b	rps29		hsd11b3
		ttnb	rrm2		hsd3b7
		tuba4l	rtn4ip1		hsp90a.2
		txnip	runx3		hsp90ab1
		uqcrb	s100z		hsp90b1
		uqcrc2	sb:cb62		hspa8l
		uqcrfs1	sc5dl		hspa9
		uros	scfd2		hspd1
		usp28	sec23a		htatsf1
		vldlr	sec61al1		iclp2
		vps26a	sec61al2		ide
		wu:fd14c10	senp3b		idh3a
		wu:fd21c10	seph		ifrd1
		wu:fe23c11	sepp1b		ifrd2
		wu:fj39g12	sf3b14		igfbp2b
		xirp2	sf3b5		igfbp7
		xpa	sfrs1a		ilvbl
		xpnpep3	sfrs3a		im:6903007
		xpo4	sfrs5b		im:7137367
		ypel5	sfrs6b		im:7144688
		yrk	si:busm1-265n4.4		impdh2
		ywhag2	si:busm1-6a2.1		ing5b
		zar1	si:ch211-10e8.4		insig1
		zbtb16	si:ch211-141i4.2		ip6k2
		zdhhc5	si:ch211-14a17.11		irak4
		zeb1	si:ch211-197n10.2		irx1b
		zfand5b	si:ch211-203b8.5		islr2
		zfyve21	si:ch211-208d15.5		itga6b
		zgc:100896	si:ch211-217g15.2		itgb5
		zgc:101050	si:ch211-250g4.3		itgbl1
		zgc:101119	si:ch211-287b5.3		itm1
		zgc:101129	si:ch211-67n3.1		ivns1abpa
		zgc:101710	si:ch211-81a5.7		ivns1abpb
		zgc:101842	si:ch211-89p1.3		jag1b
		zgc:101853	si:dkey-103i16.1		jagn1b
		zgc:103408	si:dkey-103i16.2		kars
		zgc:103495	si:dkey-11p23.2		kctd12.1
		zgc:103540	si:dkey-11p23.3		kdelr2l
		zgc:103594	si:dkey-159a18.7		kdm5ba
		zgc:103612	si:dkey-16n15.3		kdm5bb
		zgc:103700	si:dkey-217k21.4		kdm6al
		zgc:110034	si:dkey-220f10.6		klf11b
		zgc:110113	si:dkey-34f16.5		klf13l
		zgc:110645	si:dkey-46k9.12		kpna3
		zgc:110829	si:dkey-51e6.1		kptn
		zgc:110843	si:dkey-72l14.8		kras
		zgc:111893	si:dkey-94n12.2		kri1l
		zgc:112242	si:dkeyp-55f12.3		krt1-19d
		zgc:112296	si:dkeyp-59a8.2		krt15
		zgc:112421	si:dkeyp-95d10.1		krt18
		zgc:112531	siae		krt5
		zgc:113334	slc14a2		ktn1
		zgc:114041	slc16a3		lamp2
		zgc:123327	slc25a36a		larp6
		zgc:136614	slc26a1		lars
		zgc:136817	slc2a12		laynb
		zgc:136861	slc35b1		letm1
		zgc:152652	slc4a1		letm2
		zgc:153112	smap1		lgals1l1
		zgc:153177	smarca4		lgals3l
		zgc:153251	smfn		lhx8a
		zgc:153662	sncb		limk2
		zgc:153680	snrpa		lin37
		zgc:153978	snrpe		lmo7a
		zgc:154027	snrpfl		lpar1
		zgc:154046	sod1		lpp
		zgc:158138	sox11a		lrpap1
		zgc:158309	sp8a		lrrc8a
		zgc:158856	sp9		luc7l
		zgc:162204	spcs1		lysmd2
		zgc:162209	spcs3		m6pr
		zgc:162651	spint1a		maff
		zgc:162968	sppl2		magt1
		zgc:163093	srp9		mao
		zgc:171446	ssr4		map1lc3a
		zgc:171474	st13		map1lc3b
		zgc:171517	stap2b		map2k2
		zgc:171708	stat3		map2k6
		zgc:171779	stk3		mapk12
		zgc:171977	stx5a		mapk14a
		zgc:172264	sub1		mapk4
		zgc:172352	suclg2		mapkapk2a
		zgc:173556	sult1st4		mapre1
		zgc:173915	sult2st2		march7
		zgc:175136	sult2st3		mark3
		zgc:195245	supt5h		matn4
		zgc:55413	svopl		max
		zgc:55673	sybl1		mboat7
		zgc:55855	syf2		mbtps1
		zgc:55871	taf8		mbtps2
		zgc:55877	tat		mcl1a
		zgc:55888	tbx3b		mcl1b
		zgc:55944	tceb2		mdkb
		zgc:56036	tdh		metap2
		zgc:56085	tfap2e		mfn1
		zgc:56231	tfe3a		mgst1
		zgc:56376	tgif1		mhc1uaa
		zgc:56533	th1l		mid1ip1a
		zgc:56565	thnsl2		minpp1
		zgc:56699	thoc7		mki67ip
		zgc:63514	thy1		mknk2b
		zgc:63562	tial1		mmgt1
		zgc:63629	tlk2		mmp13a
		zgc:63663	tm7sf2		mobkl3
		zgc:63694	tmem14c		morc2
		zgc:63948	tmem206		morf4l1
		zgc:64133	tmem48		mpp6a
		zgc:65749	tmem8c		mrps31
		zgc:65857	tmpo		mrps34
		zgc:65890	tnfaip8		msi2a
		zgc:66097	tnfaip8l3		msi2b
		zgc:66110	tob1b		msxd
		zgc:66286	tomm40l		mthfd2
		zgc:66337	tra2b		mtmr2
		zgc:66479	tram1		mybbp1a
		zgc:66483	trib3		myca
		zgc:66488	tsc22d2		mycl1a
		zgc:73107	tsc22d3		myd88
		zgc:73198	tspo		myef2
		zgc:73238	ttk		myh11
		zgc:73275	ttpa		myl12.2
		zgc:73328	u2af1		mylipb
		zgc:73329	uba52		mylk
		zgc:77231	ube2e3		myo5a
		zgc:77294	ublcp1		myo5b
		zgc:77377	ubtfl		myoc
		zgc:77462	ufc1		naa15b
		zgc:77466	unc119b		naa40
		zgc:77703	unc50		naca
		zgc:77820	unk		nae1
		zgc:85777	upp2		nap1l1
		zgc:85964	vcanb		nap1l4a
		zgc:86725	vegfaa		napa
		zgc:86757	vegfc		ndfip1
		zgc:86841	vrk3		ndfip1l
		zgc:86935	wdr21		ndrg1l
		zgc:91836	wdr24		ndrg3b
		zgc:91922	wipi2		neu3.2
		zgc:91952	wtap		nfia
		zgc:92030	wu:fa95e04		nfs1
		zgc:92034	wu:fb13g04		ngf
		zgc:92082	wu:fb78f05		nme2a
		zgc:92231	wu:fc17a11		noc2l
		zgc:92245	wu:fj94c10		nol6
		zgc:92287	wu:fk76c08		nop56
		zgc:92317	wwp1		nop58
		zgc:92453	xab2		npl
		zgc:92489	ypel1		npm1
		zgc:92502	ythdf3		npm4
		zgc:92518	zcrb1		nr3c1
		zgc:92578	zff9		nrarpa
		zgc:92689	zgc:100957		nsfl1c
		zgc:92773	zgc:101011		nsun2
		zgc:92862	zgc:101111		nt5c3
		zgc:92902	zgc:101132		ntn4
		zorba	zgc:101549		nucb1
		zp2	zgc:101569		nucb2a
		zp2.2	zgc:101609		nudc
		zp2.3	zgc:101785		nup37
		zp2.5	zgc:101814		nxf1
		zp2l1	zgc:101847		nxn
		zp3a.1	zgc:101894		oaz2
		zp3a.2	zgc:103440		odc1
		zp3b	zgc:103562		ola1
			zgc:103619		ormdl1
			zgc:103632		osbpl7
			zgc:103688		ostf1
			zgc:103754		otud5a
			zgc:103761		otud7b
			zgc:109934		p4ha2
			zgc:110008		pa2g4b
			zgc:110010		pabpc1a
			zgc:110031		pabpn1
			zgc:110046		pacs1
			zgc:110231		pacsin3
			zgc:110695		pah
			zgc:110727		paics
			zgc:110805		pak1
			zgc:111821		papss2
			zgc:111823		paqr5b
			zgc:111878		parvaa
			zgc:112183		pbx4
			zgc:112270		pcbp2
			zgc:112293		pcf11
			zgc:112305		pcm1
			zgc:112524		pcna
			zgc:113358		pcnt1
			zgc:113385		pcsk7
			zgc:113944		pddc1
			zgc:114060		pdgfaa
			zgc:114109		pdlim1
			zgc:114130		pdlim2
			zgc:114162		pdxka
			zgc:123165		pelo
			zgc:123190		pex19
			zgc:136465		pex5
			zgc:136857		pfn1
			zgc:152998		pfn2l
			zgc:153026		phf16
			zgc:153034		phf2
			zgc:153169		phyhd1
			zgc:153260		picalml
			zgc:153284		pik3r4
			zgc:153408		pil
			zgc:153409		pin1
			zgc:153721		pip5k2
			zgc:153723		piru
			zgc:153746		pitpnb
			zgc:153748		pitpnbl
			zgc:154045		pl10
			zgc:158387		plcd1b
			zgc:158429		pls3
			zgc:158620		pmp22b
			zgc:158861		pmpcb
			zgc:158862		pnn
			zgc:162162		pnp4a
			zgc:162244		pnrc2
			zgc:162293		polr1b
			zgc:162335		polr2b
			zgc:162943		polr3b
			zgc:163038		popdc3
			zgc:171480		pou2f1a
			zgc:171813		pp2ca2
			zgc:171959		ppat
			zgc:175165		ppial
			zgc:193538		ppie
			zgc:198419		ppig
			zgc:55292		ppih
			zgc:55461		ppp1r13l
			zgc:55479		ppp1r14a
			zgc:55701		ppp2cb
			zgc:55886		ppp3cc
			zgc:56039		ppp4cb
			zgc:56062		ppp4r2b
			zgc:56106		pppde1
			zgc:56361		pqlc3
			zgc:56513		prickle1b
			zgc:56665		prkab1b
			zgc:56676		prkacab
			zgc:56688		prkar1aa
			zgc:56708		prkcsh
			zgc:63480		prmt1
			zgc:63505		prmt7
			zgc:63526		prpf31
			zgc:63554		prpf4b
			zgc:63570		prrx1a
			zgc:63907		prtfdc1
			zgc:64130		psap
			zgc:66103		psma6a
			zgc:66125		psmb3
			zgc:66447		psmc2
			zgc:73111		psmc6
			zgc:73142		psmd1
			zgc:73225		psmd2
			zgc:73269		psmd4l
			zgc:73290		psme3
			zgc:73350		ptcd3
			zgc:73356		ptenb
			zgc:76887		ptgs1
			zgc:76981		ptp4a1
			zgc:77033		ptpn11
			zgc:77056		ptpn2l
			zgc:77057		ptrfb
			zgc:77127		pwp2h
			zgc:77147		pycard
			zgc:77197		qdpra
			zgc:77228		rab11fip4b
			zgc:77424		rab28
			zgc:77439		rab5cl
			zgc:77560		rab6b
			zgc:77655		rad21
			zgc:77675		ranbp1
			zgc:77880		rarga
			zgc:77891		rars2
			zgc:85678		rbb4l
			zgc:85683		rbm22
			zgc:85717		rbm39a
			zgc:85752		rbm39b
			zgc:85763		rbmx2
			zgc:85932		rdbp
			zgc:85963		rdh12l
			zgc:86715		reep5
			zgc:86834		relt
			zgc:91852		rfc2
			zgc:91887		rftn2
			zgc:91931		rgn
			zgc:91959		rh50
			zgc:91976		rhoaa
			zgc:92090		rhoab
			zgc:92111		rhoac
			zgc:92181		rhoad
			zgc:92202		ric8b
			zgc:92214		rilpl2
			zgc:92335		riok2
			zgc:92353		riok3
			zgc:92411		rlbp1a
			zgc:92419		rnaseh1
			zgc:92420		rnd3a
			zgc:92470		rnf144ab
			zgc:92510		rnf146
			zgc:92598		rnf2
			zgc:92606		rnpc3
			zgc:92664		robo1
			zgc:92868		rpa2
			zhx2		rpe
			zmat5		rpl28l
			znf277		rpl3
			znf395		rpl5b
			znf503		rpl8
			znf593		rpn1
			znrd1		rpp14
					rps2
					rps6kb1
					rraga
					rras
					rrp12
					rrs1
					rsrc2
					rtf1
					rtn4a
					rwdd1
					safb
					sap30l
					sb:cb846
					sc:d808
					scyl3
					sdha
					sdr16c5
					sec13
					sec14l1
					sec22bb
					sec62
					sec63
					selt1a
					selt1b
					selt2
					sepn1
					sepp1a
					sept7a
					sept9a
					sepx1a
					serinc2
					serinc5
					serpinb1l3
					sertad2
					seta
					sf3a2
					sf3b1
					sf3b4
					sfpq
					sfrp5
					sfrs11
					sfrs2ip
					sfrs3a
					sfrs5a
					sgce
					sh3gl1a
					si:busm1-122b7.1
					si:ch211-102c2.6
					si:ch211-103f16.2
					si:ch211-103f16.3
					si:ch211-105d11.3
					si:ch211-116i17.1
					si:ch211-129c21.6
					si:ch211-12e1.4
					si:ch211-132p20.4
					si:ch211-151h10.2
					si:ch211-154o6.7
					si:ch211-155m12.3
					si:ch211-157f15.1
					si:ch211-15i6.2
					si:ch211-160j6.2
					si:ch211-176k6.1
					si:ch211-191d15.2
					si:ch211-191i18.1
					si:ch211-203l9.2
					si:ch211-204d2.5
					si:ch211-210h11.11
					si:ch211-212o1.2
					si:ch211-214k9.2
					si:ch211-218o21.2
					si:ch211-221n23.1
					si:ch211-234g24.1
					si:ch211-244b2.3
					si:ch211-258l4.7
					si:ch211-284e13.2
					si:ch211-51e12.7
					si:ch211-51f10.1
					si:ch211-51m24.3
					si:ch211-59d15.5
					si:ch211-67e16.9
					si:dkey-11e23.5
					si:dkey-12o15.1
					si:dkey-151c10.1
					si:dkey-15j16.4
					si:dkey-162b3.1
					si:dkey-170o10.3
					si:dkey-175m17.8
					si:dkey-216e9.4
					si:dkey-21k10.1
					si:dkey-21n12.1
					si:dkey-222f8.3
					si:dkey-231l1.6
					si:dkey-251i10.3
					si:dkey-42i9.4
					si:dkey-46a12.1
					si:dkey-51d17.6
					si:dkey-76k16.7
					si:dkey-9a20.6
					si:dkeyp-110c7.1
					si:dkeyp-113d7.1
					si:dkeyp-35b8.5
					si:dkeyp-72h1.1
					si:dkeyp-84a8.8
					si:dkeyp-8h9.2
					siae
					sin3b
					six3b
					skia
					slc11a2
					slc12a2
					slc20a1b
					slc25a22
					slc25a36a
					slc25a44b
					slc35b3
					slc37a2
					slc38a6
					slc39a7
					slc3a2
					slc40a1
					slc4a4a
					slc6a11
					slc7a6os
					sltm
					sly1
					smad3a
					smarca4
					smc3
					smek2
					smg1
					smn1
					smu1
					snrnp70
					snrpb
					snw1
					snx1
					snx3
					snx5
					sox4a
					sox4b
					spag7
					spg21
					spns2
					spra
					spry2
					sptlc2
					sqrdl
					srd5a3
					sri
					srp54
					srpx
					ssb
					ssr1
					st14a
					st3gal4
					stat1a
					stmn1b
					stra6
					strn3
					suds3
					sumo3l
					supt6h
					syf2
					syncrip
					syt1a
					syt9b
					t54l
					tab3
					taf1
					taf12
					taf7
					tagln
					tagln2
					tarbp2
					tardbpl
					tars
					tbc1d17
					tbx2b
					tceb1b
					tcf12
					tchp
					tdh
					tef
					tfap2b
					tfb2m
					tfdp1
					tgfb1a
					thbs4b
					thoc2
					thoc6
					timm10
					timm17a
					timm44
					timm50
					timp2a
					tlk1b
					tm2d1
					tm9sf1
					tmed3
					tmed9
					tmem106a
					tmem174
					tmem41aa
					tmem45b
					tmf1
					tmprss13a
					tmprss4a
					tmub2
					tnfaip8l2b
					tnfrsf21
					tnfsf10l4
					tnni2b.1
					tnr
					tob1a
					tob1b
					tomm40
					top1l
					tp53inp1
					tp63
					tph1b
					tpm4
					tpp1
					tram2
					trnau1apl
					tsc1a
					tsc22d1
					tspan18b
					tspan7
					ttc35
					tuba8l2
					tuba8l3
					tubgl
					twist3
					txnrd1
					uba3
					ube2d1
					ube2i
					ube2i2
					ube2nl
					ube2q1
					ubl7
					ubr7
					uchl3
					ugdh
					unc50
					upk1a
					usp12a
					usp5
					vamp3
					vamp4
					vangl2
					vasn
					vcp
					vdac2
					vim
					vkorc1l1
					vps13a
					vps24
					wbp2
					wdr75
					wdr82
					wnt11r
					wnt16
					wu:fa04d12
					wu:fa07h10
					wu:fa94h02
					wu:fa97b06
					wu:fb09b10
					wu:fc06f12
					wu:fc07e08
					wu:fc17a11
					wu:fc83e05
					wu:fd06a04
					wu:fd12d03
					wu:fd15f08
					wu:fi25h02
					wu:fj32b02
					wu:fj34c03
					wu:fj46h08
					wwtr1
					xiap
					xrcc6
					yars
					yipf6
					ywhab2
					ywhag1
					yy1b
					zc3h15
					zc4h2
					zdhhc13
					zff9
					zgc:100843
					zgc:100914
					zgc:100942
					zgc:100960
					zgc:101000
					zgc:101035
					zgc:101107
					zgc:101566
					zgc:101640
					zgc:101644
					zgc:101679
					zgc:101711
					zgc:101891
					zgc:101897
					zgc:103443
					zgc:103471
					zgc:103487
					zgc:103514
					zgc:103545
					zgc:103570
					zgc:103591
					zgc:103654
					zgc:103670
					zgc:103685
					zgc:110003
					zgc:110179
					zgc:110219
					zgc:110307
					zgc:110308
					zgc:110340
					zgc:110354
					zgc:110366
					zgc:110436
					zgc:110552
					zgc:112042
					zgc:112072
					zgc:112077
					zgc:112247
					zgc:112356
					zgc:112492
					zgc:112515
					zgc:113054
					zgc:113200
					zgc:113313
					zgc:113436
					zgc:114044
					zgc:114066
					zgc:114097
					zgc:114128
					zgc:114139
					zgc:114140
					zgc:114142
					zgc:114170
					zgc:123105
					zgc:123180
					zgc:123236
					zgc:123333
					zgc:136360
					zgc:136374
					zgc:136474
					zgc:136584
					zgc:136759
					zgc:152882
					zgc:152955
					zgc:153098
					zgc:153148
					zgc:153165
					zgc:153172
					zgc:153243
					zgc:153297
					zgc:153368
					zgc:153436
					zgc:153522
					zgc:153607
					zgc:153686
					zgc:153953
					zgc:154001
					zgc:154041
					zgc:154054
					zgc:158387
					zgc:158422
					zgc:158564
					zgc:158803
					zgc:162119
					zgc:162148
					zgc:162232
					zgc:162345
					zgc:162544
					zgc:162578
					zgc:162883
					zgc:162976
					zgc:163023
					zgc:165430
					zgc:165618
					zgc:171696
					zgc:171753
					zgc:172061
					zgc:172079
					zgc:172294
					zgc:173949
					zgc:174164
					zgc:175221
					zgc:193598
					zgc:194598
					zgc:55395
					zgc:55418
					zgc:55572
					zgc:55604
					zgc:55683
					zgc:55813
					zgc:55815
					zgc:55870
					zgc:55886
					zgc:56010
					zgc:56064
					zgc:56106
					zgc:56306
					zgc:56334
					zgc:56457
					zgc:56676
					zgc:56685
					zgc:63840
					zgc:63910
					zgc:63990
					zgc:64098
					zgc:64161
					zgc:65827
					zgc:66241
					zgc:66285
					zgc:66326
					zgc:66415
					zgc:66475
					zgc:73210
					zgc:73259
					zgc:73336
					zgc:73373
					zgc:77056
					zgc:77058
					zgc:77123
					zgc:77155
					zgc:77202
					zgc:77282
					zgc:77366
					zgc:77396
					zgc:77409
					zgc:77439
					zgc:77517
					zgc:77551
					zgc:85662
					zgc:85683
					zgc:85702
					zgc:85829
					zgc:85851
					zgc:85963
					zgc:86751
					zgc:86773
					zgc:86896
					zgc:86903
					zgc:91880
					zgc:91964
					zgc:91996
					zgc:92014
					zgc:92027
					zgc:92046
					zgc:92066
					zgc:92069
					zgc:92140
					zgc:92177
					zgc:92201
					zgc:92266
					zgc:92296
					zgc:92313
					zgc:92354
					zgc:92360
					zgc:92416
					zgc:92470
					zgc:92474
					zgc:92533
					zgc:92610
					zgc:92670
					zgc:92683
					zgc:92701
					zgc:92716
					zgc:92785
					zgc:92799
					zgc:92872
					zhx3
					zmpste24
					zmynd11
					zswim6

## Sheet: human
group A	group E	group G	group C	group B	group F
243 genes	227 genes	364 genes	123 genes	602 genes	113 genes
ACER1	ACAD8	ABCA1	ACAT2	A2BP1	AC130454.2
ACLY	ACHE	ABHD2	ADIPOR1	AARS	ACAT1
ACTA2	ACTN3	ACIN1	ALG2	AATF	ACY1
ADSS	ADO	ACOT13	ANXA3	ABAT	AHR
ADSSL1	ADSL	ACP5	AP1M2	ABCF1	ANGPTL7
AHCY	ADSSL1	AGR2	APH1B	ABHD4	AP000304.12
ALCAM	AGPAT9	AKIRIN2	ARHGEF18	ACIN1	ATP1B3
ALDOC	ALDH7A1	AKTIP	ARPP19	ACTA1	ATP5J
ANKH	ANGPT2	ANKAR	ASS1	ACTN1	ATP5O
ANXA11	ANK1	AR	BAIAP2L1	ADAM10	ATPIF1
ANXA1	ANKRD9	ARAF	BLMH	ADIPOR2	BCMO1
ANXA4	ARL4A	ARHGAP29	BRD2	AGA	BGN
AP1S3	ARRDC2	ARL8B	C1GALT1	AHCTF1	C13orf15
APOE	ASB16	ARNT2	CAPN2	AIP	C19orf12
ARCN1	ATP1A2	ATF3	CASP8	AK3	C1orf151
ARF1	ATP2A2	ATXN2L	CBX3	AKTIP	C1QB
ARF5	ATP5C1	BAMBI	CEBPB	ALDH18A1	C1QC
ARL6IP5	ATP5D	BBC3	CHMP4B	ALDH1A2	C1QTNF5
ARR3	ATP5F1	BECN1	CIZ1	ALDH2	C2orf15
ARRDC1	ATP5S	BIRC5	MYB	ALKBH7	CALM1
ATL3	ATPAF2	BMP1	CNN2	ALPI	CAV1
ATP1B3	AUP1	BMPR1B	COPA	AMPD3	CAV2
ATP2A2	BAG3	BTBD10	CRABP2	ANKRD10	CDC42EP3
BOK	BIN1	BTF3	CRISPLD1	ANKRD54	CFL2
CA2	BIRC5	C1D	DAZAP2	ANP32A	COL1A2
CALM3	BTG4	CALHM2	DDX39	ANP32E	COX6B1
CANT1	CACNA1S	CALM2	DEGS2	ANXA2	COX6B2
CAPN2	CACNG1	CANT1	DERL3	ANXA3	COX7A2
CASP1	CAPRIN2	CAPN3	DLX3	ANXA5	COX7C
CD82	CASQ2	CAPRIN1	DUSP5	AP1G1	CTDSPL
CD9	CAT	CCNA2	EFNA1	AP2M1	CTSH
CH25H	CAV3	CCNC	ELF3	APAF1	DDIT4
C18orf2	CCNA1	CCT8	ELL	APEX1	DLX5
CLDN4	CCNB1	CDC34	ERGIC3	APP	DNAJC19
CLTA	CCNB2	CDC42	EVL	ARGLU1	EEPD1
CLU	CHCHD10	CEBPA	FAAH2	ARHGDIG	EHD2
CMPK1	CHRNA1	CHAD	FAM84A	ARL4C	ESD
CNPY1	CHRNE	CHMP1A	FBXO45	ARPC2	FDX1
COCH	CKB	CHSY1	FDPS	ARPC5	FXR1
VWA2	CLEC14A	CHUK	FGFR2	ATG5	GHR
COL17A1	CNOT6L	CLDN8	FKBP8	ATIC	GPM6A
COL4A5	COQ3	CLDN3	FUCA1	ATOH8	GPX1
COL9A2	COX5A	CLIC2	GALE	ATP1A1	GSTT1
COPG2	COX7A2L	CLK4	GIPC2	ATP1A3	HADH
CPSF2	CPT1B	CNDP2	GLUL	ATP2B4	HARBI1
CRLF1	CPT2	COL10A1	HIF1A	ATP6AP1	HCCS
CRTAC1	CRABP1	COMMD3	HSD17B12	ATP6V0D1	HDAC9
CTGF	CRHBP	COPB2	IL17RD	AXIN1	HNRNPK
CTNNB1	CRIP2	KLF6	ILF2	B3GALNT2	HOXC8
GJC1	CXCL12	COX17	JOSD2	B3GALT2	HOXD10
GJC2	CXCR7	CRY1	KCND3	ACTB	IGFBP1
CXCL14	CYC1	CSNK1A1	KEAP1	BAD	ILK
CYP26A1	CYGB	CSNK1E	KLF2	BAT3	IRX1
CYP3A4	CYP1A1	CTHRC1	LASS5	BCL2L13	KIAA1274
DAPL1	CYP26B1	GJB6	LECT1	BECN1	LOXL2
DCN	DAB2	CYB5R2	LIPG	BET1	MKLN1
DMRTA2	DBT	CYB5R4	MCM5	BIN2	MOS
DNAJB11	DCAF6	CYBA	MMP9	BNIP3L	MPEG1
DVL2	DERL3	CYP17A1	MTMR6	BRD3	MRPL18
EFTUD2	DLST	CYP51A1	NBL1	BTF3	MRPL30
EIF4A1	DPP4	DBX2	NIPA2	BTG1	MRPL32
EIF5A2	ECHS1	DCTN5	NIPAL3	C20orf24	MRPS14
ELOVL1	EEF2K	DDX23	NUP133	CALCOCO1	MRPS24
ELOVL6	EGR2	DDX42	OCLN	CALM1	NCF1
ENTPD2	ELF2	DEPDC6	OTX2	CALU	NDUFA2
EPCAM	ELL	DHCR7	PDCD10	CAPN9	NDUFA4
EPHA4	ELMO1	DLX2	PDCD4	CAPNS1	NDUFA7
C21orf33	ENO2	DLX6	PDE6G	CAPRIN1	NDUFB11
AP001055.7	ETFB	DNAJA2	PERP	CARS	NDUFS4
VIL2	FABP3	DUSP1	PGM2	CCDC47	NDUFS6
F11R	FAM46C	EBAG9	PITPNA	CCDC76	NR5A2
FABP7	FAM73A	EBPL	POLD1	CCND1	NT5DC4
FAM49B	FGGY	EHF	PPAPDC1B	CCNG1	NT5E
FAM49A	FLI1	EIF4ENIF1	PRKCI	CCT5	OVGP1
FGD3	FN1	ELOVL7	PTBP1	CCT6A	P4HA1
FOXC1	FST	EPS8L3	PUM1	CCT7	PALM
FOXQ1	GALK2	ERCC1	PYCR1	CCT8	PDK2
FRZB	GATM	ESR2	RAB11A	CD2BP2	PLOD1
GALNT7	GLRX5	ETNK1	RAB1A	CD81	PMP2
GAS1	GMNN	EWSR1	RABAC1	CDC14B	POU5F1
GDPD3	GNG2	EXOC6	RBBP4	CDC42	PPIF
GLTPD1	GOT2	EXOSC4	RBM38	CDC42SE1	PTK2
GMDS	GPI	EXOSC8	RER1	CDH2	RASGEF1B
GNAT2	GPM6A	FABP7	RTN3	CDK7	RCSD1
GRINA	GRN	FADS2	RUVBL2	CEBPG	REEP5
GYG1	GYG1	FAH	SDF2L1	CHAC1	RND3
HMX1	GYS1	FAM164A	SEC23B	CHERP	RPL15
HNRNPAB	HBA1	FAM26E	SIAH1	CHM	RPL36
HSPA4	HES1	FAM32A	SIGMAR1	CHMP1A	RPL36A
IDH1	HGD	FAM3C	SLC30A5	CHMP7	RPL36AL
IGF2	HHATL	FAM69C	SLC30A7	CHST11	RPS24
ILF3	HOMER1	FANCD2	SLC35E1	CHUK	S1PR1
ING4	HOXB8	FBP1	SMARCA5	CIAPIN1	SAMM50
IRF6	HOXD3	FBXL4	SOX2	CIRBP	SERPINF1
JUP	HSD17B10	FKBP11	SPAST	CISH	SLC25A22
KCNIP3	HSPB7	FOXA1	STXBP2	CSNK2B	SLC25A33
KERA	CD74	FOXA3	TBCB	CLIC1	SMC4
KIF5B	C3orf54	FOXB1	TM9SF3	CLINT1	SMPX
KLC1	IRX5	FOXD1	TMED2	CLPP	SPON2
KLF4	ITM2C	FOXD2	TMEM33	CLSTN1	STX11
LAMB4	KAL1	FUS	TMEM49	CNDP2	STX7
LASP1	KCNH2	FZR1	TMUB1	CNN3	SYT11
LIMA1	KLHL21	GAB1	TOM1	COPB1	TBX1
LMBRD2	KLHL31	GABPA	TP53	COPS2	TMOD4
MAB21L1	LAMC1	GCDH	TPM1	COPZ2	TNNI2
HLA-B	LBR	GCLC	TPRG1	CRABP1	TPPP3
MMP13	LCK	GCNT4	TUBB2C	CRIM1	UQCRQ
MPZL3	LCP1	GINS2	TWSG1	CRTAP	VAMP5
MSX1	LDB3	GINS3	UAP1	CRY2	VDAC3
MX1	LGALS2	GKAP1	UBE2L3	CSNK1G2	WAS
MX2	LRRC20	GLCCI1	UCHL5	CST3	WEE2
MYO6	LYZ	GLUD1	VAMP8	CTNNA1	WSB1
NCALD	MAFB	GNA14	WASL	CTPS	ZNRF1
NCLN	MCCC2	GNG12	WDR1	CTSL1
NDRG4	ME3	GNG13	YIPF1	CTSS
GAR1	MECP2	GNG5	YIPF3	CUL1
NQO1	MEF2C	GNMT	YWHAQ	GJB3
NTN1	MEOX1	GORAB	KIAA0174	GJA1
NUDT9	METRNL	GPR137B	C7orf25	CYB5A
OAZ1	MPZ	GPX1	C4orf34	CYB5B
OCLN	MRPL19	GRAP2	C1orf93	CYBA
OLFML3	MRPL45	GRIA3	ZMYND19	CYFIP1
OPN1LW	MRPL48	GTF2H2	ZNF207	CYP51A1
OSBPL2	MRPS23	H3F3A		DCAF11
OSBPL3	MRPS33	HAGH		DCP2
OTX1	MURC	HCFC1		DCTN2
PAX6	MYC	HEATR5A		DCTN3
PDGFRL	MYF6	HECTD1		DCUN1D2
PDLIM3	MYOD1	HERPUD2		DDT
PDYN	MYOZ2	HEY1		DDX39
ETV4	NASP	HEY2		DDX5
PER2	NDUFA8	HINT2		DDX54
PHGDH	NDUFB5	NFU1		DEXI
PITX2	NDUFB8	HMBS		DGCR8
PKM2	NDUFS2	HMGCR		DHRS3
PNP	NDUFS3	HMGN3		CYB5R1
POU3F4	NR2F1	HMX3		DIDO1
PPP2R5E	NT5C2	HNF1B		C7orf64
PSAT1	OCIAD1	HOMEZ		DLX4
PSMC1	OGDH	HOXA3		DNAJA2
PTGDS	OXCT1	HOXA4		DNAJC2
PTGS2	PABPC4	HOXA9		DPP7
PLEKHG4	PARK7	HOXB7		DSTYK
RAB13	PCCB	HOXC10		DUSP1
RAB25	PDHA1	HOXC11		ECT2
RAB2A	PDHB	HOXC6		EDNRA
RAB34	PDLIM7	HOXC9		EEF1D
RAB5A	PFKFB1	HRAS		ELF1
RASSF7	PFKM	HSD3B7		EEF1A1
RBP1	PHC2	HSF1		EFNA1
REEP3	PHYH	HSF2		EIF1AX
RHOV	PIK3IP1	HSPE1		EIF1B
RNPS1	PLK1	HTATIP2		EIF2S1
ROCK2	PLP1	IFI30		EIF2S2
RPE65	PRDX2	IGSF21		EIF2S3
RRBP1	PRDX3	INHBB		EIF3B
SARS	PRG4	IRF5		EIF3C
SH3YL1	PTGR1	IRX2		EIF3E
SCAMP2	PTP4A3	IRX4		EIF4B
SCEL	PTTG1IP	ITPK1		EIF4EBP2
SCIN	PVALB	JUNB		EIF4G2
C17orf37	PYGM	KLF3		EIF5A
SERPINB1	QDPR	KLHL20		EIF6
SESN3	RAB3C	LMO4		ELAC1
SFRS3	RBP1	LRRC42		ELAVL1
CST1	RBP4	LSM6		ENO1
TMEM59	RBPMS2	LTK		EPDR1
CPXM1	RDH10	MAF1		EPHX1
CITED4	REM1	MAGT1		ERP44
SIX3	RGS4	MAP1LC3A		ESRP1
SLC25A3	ROBO2	MAPKSP1		ESYT3
SLC9A3R1	RUVBL1	MAX		ETF1
SLMAP	RXRG	MCAM		F13A1
SOX15	SEMA3D	MCM3		FAM107B
SOX3	SERPINE1	MED10		FAM175A
SP1	SIX1	MED19		FAM40A
SPARC	SLC16A9	MEIG1		FAM50A
SPON1	SLC1A3	MEMO1		FAM63A
SSX2IP	SLC25A26	MID1IP1		FBL
TAX1BP3	SLC26A5	MIOS		FBP1
TFAP2A	SLC27A1	MITD1		FBXO44
TGFBI	SLC38A4	MKNK2		FBXO9
THOC5	SLC39A13	MMADHC		FCHO2
TJP2	SLC7A9	MOBKL2A		FHL2
TMED4	SMYD1	MOGAT2		FKBP5
TMEM165	SNAI1	MOSPD1		FKBP7
TMEM195	SOD2	MPDU1		FLAD1
TMEM59L	SOX10	MRPL24		FLNC
TNIK	ST3GAL3	MRPS18A		FMR1
TNK1	ST8SIA6	MRPS18C		FN1
TNN	STAU2	MTDH		FOXK2
TRPC4AP	STK38L	MTFR1		FTSJD2
TUBA1C	SUCLG1	NAA35		FUBP1
TUSC3	SULF1	NECAB1		FUNDC1
VPS26B	SVIL	NKAPL		FUS
VPS4B	TACC3	NKIRAS2		FZD10
WLS	TAF5	NME2		FZD2
WNT4	TBX15	NOC4L		G3BP1
YAP1	TCEA3	NOSIP		GAPDHS
YBX1	TCF7L1	NUBP1		GAS6
YPEL3	THA1P	NUP50		GATA2
YWHAQ	THBS3	OTUD7B		GDPD1
MAL	TMEM177	P2RX1		GGH
LPCAT3	TMEM38A	PACRG		GLRX
GM2A	TMPRSS4	PAK2		GLUL
STYX	TNFSF10	PAQR3		GNGT1
RBM3	TNNI2	PAX7		GNL3
EFHA1	TPM3	PAX9		GOLGA5
FMOD	TRAP1	PBK		GOLIM4
GOLT1B	TSPAN7	PCGF1		GOSR1
C1orf113	TTN	PCK2		GPD1
KRT3	UQCRB	PDE6D		GPI
RNF183	UQCRC2	PDLIM5		GPN3
MYL6	UQCRFS1	PFDN2		GRHL1
TMEM87A	UROS	PFDN6		GRSF1
PRSS36	VLDLR	PHF5A		GSN
AGR2	VPS26A	PLEK		GSTP1
AGR3	XIRP2	PLEKHF1		GTF2F1
TPM1	XPNPEP3	PLP2		MTG1
UBB	XPO4	PLRG1		H1FX
FBXO2	YPEL5	TMEM111		HAT1
HOMER3	ZAR1	POFUT1		HDAC4
PRPH2	ZBTB16	POLR2G		HDLBP
ZBTB7B	ZDHHC5	POLR3K		HECTD1
RAB11A	ZFAND5	POP5		HEXA
GPC1	ZAK	PPIA		HIBADH
RDH11	CPEB1	PPP1R3B		HK2
PADI2		PPP2R1A		HMG20B
PPAP2C		PPP2R4		HMGB3
BNIP3		PRCP		HMGN3
RCC2		PRDM1		HN1L
CKAP4		PRMT3		HNRNPA0
GUK1		PRPF38A		HNRNPM
DBNL		PRR15L		HNRNPUL1
PTP4A2		PSENEN		HOXC13
TMEM30B		PSMA5		HPCA
DHRS13		PSMG3		HS6ST2
KRT17		PTK2B		HSD11B1L
GSTO2		PTMA		HSD3B7
KRT18		PTRF		HSP90AB1
SNX7		OCM		HSP90B1
DHRS11		PYCARD		HSPA9
POLR2F		RAMP2		HSPD1
		RASL11B		IDH3A
		RBM4		IFRD1
		RETSAT		IFRD2
		RFXANK		IGFBP2
		RHOG		INSIG1
		RNASEK		IP6K2
		RNF146		IRAK4
		RNF181		IRX1
		ROGDI		ISLR2
		RP2		ITGA6
		RPA3		ITGB5
		RPL23		ITGBL1
		RPL27		IVNS1ABP
		RPL30		JAG1
		RPL35		JAGN1
		RPL37		KARS
		RPL38		KCTD12
		RPS11		KDELR2
		RPS15A		KDM5B
		RPS26		KLF11
		RPS29		KPNA3
		RRM2		KPTN
		RTN4IP1		KRAS
		RUNX3		KRT15
		S100Z		KRT18
		SC5DL		KRT5
		SCFD2		LARS
		SEC23A		LAYN
		H1FX		LETM1
		SENP3		LETM2
		SF3B14		LIMK2
		SF3B5		LIN37
		C14orf119		LMO7
		C10orf26		LPAR1
		SIAE		LPP
		SLC14A2		LRPAP1
		SLC16A3		LRRC8A
		SLC25A36		LUC7L
		SLC26A1		MAFF
		SLC2A12		MAGT1
		SLC35B1		MAOA
		SLC4A1		MAP1LC3A
		SMAP1		MAP1LC3B
		SMARCA4		MAP2K2
		SNCB		MAP2K6
		SNRPE		MAPK12
		SOD1		MAPK14
		SOX11		MAPK4
		SP8		MAPKAPK2
		SPCS1		MARCH7
		SPCS3		MARK3
		SPINT1		MATN4
		SRP9		MAX
		SSR4		MBOAT7
		ST13		MBTPS1
		STAP2		MBTPS2
		STAT3		MCL1
		STK3		MDK
		SUCLG2		METAP2
		SUPT5H		MGST1
		SVOPL		MKI67IP
		SYF2		MKNK2
		TAF8		MMGT1
		TAT		MOBKL3
		TFAP2E		MORC2
		TFE3		MORF4L1
		TH1L		MRPS31
		THNSL2		MRPS34
		THOC7		MSI2
		THY1		MSX2
		TIAL1		MTHFD2
		TLK2		MTMR2
		TM7SF2		MYBBP1A
		TMEM14C		MYC
		TMEM206		MYD88
		TMEM48		MYEF2
		TMEM8C		MYH11
		TMPO		MYLIP
		TNFAIP8L3		MYO5A
		TOB1		NACA
		TRA2B		NAE1
		TRAM1		NAP1L1
		TRIB3		NAP1L4
		TSC22D2		NAPA
		TTK		NDFIP1
		U2AF1		NDRG3
		UBA52		NFIA
		UBLCP1		NFS1
		UNC119		NGF
		UNK		NOC2L
		UPP2		NOL6
		VCAN		NOP56
		VEGFA		NOP58
		VEGFC		NPL
		VRK3		NPM1
		WDR24		NR3C1
		WIPI2		NRARP
		WTAP		NSFL1C
		WWP1		NSUN2
		XAB2		NUCB2
		YPEL1		NUDC
		ZCRB1		NUP37
		C3orf26		NXF1
		C19orf52		NXN
		C2orf64		OAZ2
		C10orf78		ODC1
		C5orf43		OLA1
		C9orf142		LOC51240
		C1orf77		OSBPL7
		C11orf30		OTUD7B
		C11orf58		PA2G4
		HMP19		PABPC1
		KIAA1143		PABPN1
		OSTalpha		PACS1
		C17orf49		PAH
		ZHX2		PAICS
		ZNF277		PAQR5
		ZNF395		PBX3
		ZNF503		PCF11
		ZNF593		PCM1
		ZNRD1		PCNA
				PCSK7
				PDDC1
				PDGFA
				PDLIM1
				PDLIM2
				PEX19
				PEX5
				PHF16
				PHF2
				PLCD1
				PLS3
				PMP22
				PMPCB
				PNN
				PNRC2
				POLR2B
				POLR3B
				PPAT
				PPIE
				PPIH
				PPP1R13L
				PPP1R14A
				PPP2CB
				PPP4C
				PPP4R2
				PPPDE1
				PQLC3
				PRICKLE1
				PRKAB1
				PRKAR1A
				PRMT1
				PRMT7
				PRPF31
				PRPF4B
				PRRX1
				PSAP
				PSMA6
				PSMB3
				PSMC6
				PSME3
				PTCD3
				PTEN
				PTP4A1
				PTPN11
				PYCARD
				QDPR
				RAB11FIP4
				RAB6B
				RAD21
				RANBP1
				RARG
				RARS2
				RBBP4
				RBM22
				RBM39
				RBMX2
				RDBP
				REEP5
				RELT
				RFTN2
				RGN
				RHOA
				RILPL2
				RLBP1
				RNASEH1
				RNF144A
				RNF146
				RNF2
				RNPC3
				ROBO1
				RPA2
				RPE
				RPL3
				RPL5
				RPL8
				RPN1
				RPP14
				RPS2
				RPS6KB1
				RRAS
				RRP12
				RRS1
				RSRC2
				RTF1
				RTN4
				SAFB
				SAP30L
				SCYL3
				SDHA
				SDR16C5
				SEC13
				SEC14L1
				SEC22B
				SEC62
				SEC63
				SEPN1
				SEPT7
				SEPT9
				SERINC2
				SERINC5
				SERTAD2
				SF3B1
				SF3B4
				SFPQ
				SFRP5
				SGCE
				SH3GL1
				KIAA0247
				DDAH2
				SIAE
				SIN3B
				SIX3
				SLC11A2
				SLC12A2
				SLC20A1
				SLC25A22
				SLC25A36
				SLC25A44
				SLC35B3
				SLC38A6
				SLC39A7
				SLC3A2
				SLC40A1
				SLC6A11
				SLC7A6OS
				SCFD1
				SMAD3
				SMARCA4
				SMC3
				SMG1
				SMN1
				SMU1
				SNRNP70
				SNW1
				SNX1
				SNX3
				SNX5
				SOX4
				SPNS2
				SPR
				SPTLC2
				SQRDL
				SRD5A3
				SRP54
				SSB
				ST14
				ST3GAL4
				STAT1
				STMN1
				STRA6
				STRN3
				SUDS3
				SUPT6H
				SYF2
				SYNCRIP
				SYT1
				SYT9
				GPKOW
				TAF1
				TAF7
				TBX2
				TCEB1
				TCF12
				TCHP
				TEF
				TFAP2B
				TFB2M
				TFDP1
				THBS4
				THOC2
				THOC6
				TIMM10
				TIMM17A
				TIMM44
				TIMM50
				TLK1
				TM2D1
				TMED3
				TMED9
				TMEM106A
				TMEM41A
				TMEM45B
				TMF1
				TMPRSS4
				TMUB2
				TNFRSF21
				TNNI2
				TNR
				TOB1
				TOMM40
				TP63
				TPH1
				TPM4
				TPP1
				TSC1
				TSPAN18
				TSPAN7
				TTC35
				UBA3
				UBE2D1
				UBE2I
				UBE2Q1
				UBR7
				UCHL3
				UGDH
				UPK1A
				USP5
				VAMP3
				VANGL2
				VASN
				VCP
				VDAC2
				VIM
				VKORC1L1
				VPS13A
				VPS24
				WDR75
				WNT11
				WWTR1
				XIAP
				XRCC6
				YIPF6
				YWHAG
				YY1
				ZC3H15
				ZC4H2
				ZDHHC13
				C8orf4
				C1orf63
				C1orf106
				C11orf58
				KIAA1143
				C21orf57
				C1orf21
				ZHX3
				ZMPSTE24
				ZMYND11
				ZSWIM6
