# Supplementary material for: Molecular Description of Eye Defects in the Zebrafish Pax6b Mutant, sunrise, Reveals a Pax6b-Dependent Genetic Network in the Developing Anterior Chamber
Source: PLoS One. 2015 Feb 18;10(2):e0117645. doi: 10.1371/journal.pone.0117645 (PMC4334901; doi:10.1371/journal.pone.0117645)
Supplement: S2 Table — (XLSX) [file pone.0117645.s002.xlsx]

## Sheet: Sheet1
gene	forward primer (5' -> 3')	reverse primer (5' -> 3')
rpe65a	GCTTCGAGTCGGATGAAGAG	CAGGGACGAAATGGTTGAGT
otx1a	tcacagaagatcaagacaaaaagg	gggcctgcttgaggtatg
col9a2	ccttggtggagaaagaggaa	tctgaagcatcacgaccaac
epcam	tttggataagaaacttgtgtctgaag	tgtagtacggtcgtccttatcttttt
pax6a	cttgctgcaaaaatagatttacca	tggcttgtcttctttgatttctt
six3a	aacaggagacaacgagacagg	gccattctgccctattgct
tnw	caggtgcttgcagtaatagacg	ttaatctaacggccatggtttc
fmoda	cctacaagccaatcagatcaaa	ctctcagcctggagaagttca
acer1	tcgctcatctgtgcaactct	atgcctacgctctcaactgc
col14a1	agggaccaaatgggctgt	tcacccttgtctcctttctctc
rbp4l	ccaagggccgagtaactctt	gtggtagggtcaggcacact
fabp7a	cagcagacgatagacatgtgaagt	tcccacctctgaacttggac
anxa4	agctgagaaacgccatcaag	cgaggccaggatgtcaataa
zgc:92061	cattctacaattgctctctcatttg	cagtcagagactgtgaagagaacg
zgc:92380	tttagagcaggccttatatgcag	ggctttcttaagacctacggttg
zgc:92630	caatgcagtggtgtatgttctaagt	tccacaggcgttaactcgat
gnat2	ctttggatcgccatctgc	ccctcctcaatggagtcaga
gmds	caaacccacagaaatctacaacc	tgtactcggccaggtcaaa
zgc:63565	catgactggtagagaggacgagt	actcattgcgggtgaagc
scel	tgtcaagaccaccacaagcta	gaatccgatgttgttttagttgg
anxa1b	cccttttcaagatgcaggac	agctgcttcatccacacctt
rrbp1	gaagaggttgttccacatcaga	gtctgccatcgactgcttc
osbpl2	tcgtaaggagagggcaaaaa	tgggtttgtgcctaactgaa
cx43.3	cgcaccagaacaaactcttg	aagtaccaccgtctcagtcctc
reep3	accatcgctgcaactgct	ttctctgtgatggcaccttg
nqo1	agccttcatggagacatcaac	gaaacgcagcactccattct
zgc:91835	ctgtgcgcgaaactcaga	caaacggatcatcagagaagg
apoeb	aagaaacgcctgaacaagga	tccttcactgcatcagcatt
eif4a1a	aagttggccacagacactca	gggatccctcatgaactttg
pax6b	ttaattaattccagcgcaagg	cccagcgtccctcttatct
