# Supplementary material for: Molecular Description of Eye Defects in the Zebrafish Pax6b Mutant, sunrise, Reveals a Pax6b-Dependent Genetic Network in the Developing Anterior Chamber
Source: PLoS One. 2015 Feb 18;10(2):e0117645. doi: 10.1371/journal.pone.0117645 (PMC4334901; doi:10.1371/journal.pone.0117645)
Supplement: S3 Table — DIG-labelled antisense riboprobes for cornea genes were prepared from template DNAs derived either from plasmid vector clones (IMAGE consortium clones [62] or own cDNA archives [63]) or PCR products. In the latter case, a set of primer sequences and the source of template DNAs (genomic DNA or cDNA from adult corneae) are given. (XLSX) [file pone.0117645.s003.xlsx]

## Sheet: Sheet1
Cornea genes	Probe source	IMAGE clone ID	clone description	forward primer (5' -> 3') with T7 RNA pol. site (for sense probe synthesis)	reverse primer (5' -> 3') with T3 RNA pol. site (for antisense probe synthesis)
six3a	IMAGE clone	IRBOp991D0427D	Full Length cDNA Clone
kcnip3	IMAGE clone	IRBOp991B092D	Full Length cDNA Clone
dap1b	IMAGE clone	IRAKp961H03211Q	Predicted Full Length cDNA Clone
tnw	IMAGE clone	IRALp962M0556Q	Predicted Full Length cDNA Clone
apoeb	genome-PCR			CAGAGATGCATAATACGACTCACTATAGGGAGAATGCAGTGAAGGACCGTTTC	CCAAGCCTTCATTAACCCTCACTAAAGGGAGATAGCCTCCAAGACAGGCAAG
ctgf	IMAGE clone	IMAGp998O1014305Q	EST Clone
rrbp1	IMAGE clone	IRAKp961E08117Q	Predicted Full Length cDNA Clone
capn2b	RT-PCR			CAGAGATGCATAATACGACTCACTATAGGGAGATGCAGGAATCTTCCATTTCC	CCAAGCCTTCATTAACCCTCACTAAAGGGAGAGTGCCGTCATGATTTGTCAC
capns1a	RT-PCR			CAGAGATGCATAATACGACTCACTATAGGGAGACACTTCATGCCGAACACATC	CCAAGCCTTCATTAACCCTCACTAAAGGGAGAACCACATGCTCAGACAGCAC
col14a1	IMAGE clone	IRAKp961L02165Q	Predicted Full Length cDNA Clone
ccl1	RT-PCR			CAGAGATGCATAATACGACTCACTATAGGGAGAAAAGCCACGATGGAGTTCAG	CCAAGCCTTCATTAACCCTCACTAAAGGGAGACTGAAGCATCAGCTGGAAAC
scinlb	IMAGE clone	IRBOp991E0629D	Full Length cDNA Clone
foxq1	IMAGE clone	IRBOp991H0529D	Full Length cDNA Clone
pnp5a	IMAGE clone	IRBOp991E0530D	Full Length cDNA Clone
epcam	IMAGE clone	IRBOp991A0231D	Full Length cDNA Clone
nqo1	IMAGE clone	IRBOp991C1032D	Full Length cDNA Clone
tfap2a	IMAGE clone	IRBOp991C0337D	Full Length cDNA Clone
mpzl3	IMAGE clone	IRBOp991G0938D	Full Length cDNA Clone
tuba1	IMAGE clone	IRBOp991H0138D	Full Length cDNA Clone
zgc:63947	IMAGE clone	IRBOp991E043D	Full Length cDNA Clone
elovl1a	genome-PCR			CAGAGATGCATAATACGACTCACTATAGGGAGACAGTTTGTGCTGGTGACTGG	CCAAGCCTTCATTAACCCTCACTAAAGGGAGAATGCTGTCAGGTGTCAGAGC
ca2	IMAGE clone	IRBOp991G113D	Full Length cDNA Clone
f11r	genome-PCR			CAGAGATGCATAATACGACTCACTATAGGGAGATTTGTGGTGTAGCCTGTGC	CCAAGCCTTCATTAACCCTCACTAAAGGGAGAAAACACGGAGCAAACCATC
anxa4	IMAGE clone	IRBOp991B095D	Full Length cDNA Clone
mab21l1	IMAGE clone	IRBOp991A028D	Full Length cDNA Clone
foxc1a	Straehle lab stock
zgc:136930	IMAGE clone	IRAKp961L20260Q	Predicted Full Length cDNA Clone
frzb	RT-PCR			CAGAGATGCATAATACGACTCACTATAGGGAGAAGATGTTCATCTGCGTCCTG	CCAAGCCTTCATTAACCCTCACTAAAGGGAGAGTGCAATGGATCTGTCGATG
galnt7	genome-PCR			CAGAGATGCATAATACGACTCACTATAGGGAGAAATGCTTGGATCGCTCTGAC	CCAAGCCTTCATTAACCCTCACTAAAGGGAGAATTGGGAAGCCCACCATATC
gmds	RT-PCR			CAGAGATGCATAATACGACTCACTATAGGGAGACCTACCTGGCAGAGTTGCTC	CCAAGCCTTCATTAACCCTCACTAAAGGGAGACGTGTTTGAAGGCTCTCTCC
gygl	genome-PCR			CAGAGATGCATAATACGACTCACTATAGGGAGAGAGGATGTAGCGGAGAGCAC	CCAAGCCTTCATTAACCCTCACTAAAGGGAGACACATGTGCCAGCTGAATAC
igf2a	IMAGE clone	IRBOp991G1052D	Full Length cDNA Clone
fabp7a	IMAGE clone	IRBOp991A0410D	Full Length cDNA Clone
jup	genome-PCR			CAGAGATGCATAATACGACTCACTATAGGGAGAGACGGTCAACTGACCTCCAC	CCAAGCCTTCATTAACCCTCACTAAAGGGAGATCAGCACGGCATTTATTCAC
zgc:66317	IMAGE clone	IRBOp991D0510D	Full Length cDNA Clone
dcn	IMAGE clone	IRBOp991F0811D	Full Length cDNA Clone
cx43.4	IMAGE clone	IRBOp991C0712D	Full Length cDNA Clone
mmp30	RT-PCR			CAGAGATGCATAATACGACTCACTATAGGGAGACAGCAGCTCTCATCCTTGTG	CCAAGCCTTCATTAACCCTCACTAAAGGGAGATGCTCGAACACCGTACAAAG
eif4a1a	IMAGE clone	IRBOp991D0217D	Full Length cDNA Clone
osbpl2	IMAGE clone	IRBOp991D0617D	Full Length cDNA Clone
nudt9	RT-PCR			CAGAGATGCATAATACGACTCACTATAGGGAGAAGGGCCAATATCGCATACAG	CCAAGCCTTCATTAACCCTCACTAAAGGGAGAGCCTTCAGTTCAGTGCAACC
olfml3b	genome-PCR			CAGAGATGCATAATACGACTCACTATAGGGAGACTAAGGGCATGTGGACCAAG	CCAAGCCTTCATTAACCCTCACTAAAGGGAGAGCCAATAACATGGGCATTTC
hnrnpab	IMAGE clone	IRBOp991D0917D	Full Length cDNA Clone
pax6a	IMAGE clone
pax6b	IMAGE clone
pea3	Straehle lab stock
phgdh	RT-PCR			CAGAGATGCATAATACGACTCACTATAGGGAGAAGAAGGGTGTGAAGGTGGTG	CCAAGCCTTCATTAACCCTCACTAAAGGGAGATCAGGTCTGCTGGATCACTG
pitx2	Straehle lab stock
lima1	IMAGE clone	IRBOp991F0118D	Full Length cDNA Clone
psat1	RT-PCR			CAGAGATGCATAATACGACTCACTATAGGGAGAACAGATCGTCCGACTTCACC	CCAAGCCTTCATTAACCCTCACTAAAGGGAGAAATATTCATGCGGCTTCGAC
ywhaqa	IMAGE clone	IRBOp991E0917D	Full Length cDNA Clone
reep3	genome-PCR			CAGAGATGCATAATACGACTCACTATAGGGAGACTGATGTGTGGGAAGGTGTG	CCAAGCCTTCATTAACCCTCACTAAAGGGAGAATCCAGTCACACGACAGCAC
rpe65a	RT-PCR			CAGAGATGCATAATACGACTCACTATAGGGAGATTTAAGGGCGTTGAGGTGAC	CCAAGCCTTCATTAACCCTCACTAAAGGGAGAATCCTGTCAGGGACGAAATG
arf5	IMAGE clone	IRBOp991H0118D	Full Length cDNA Clone
scel	RT-PCR			CAGAGATGCATAATACGACTCACTATAGGGAGAATGGACCGTCTTCACCTGTC	CCAAGCCTTCATTAACCCTCACTAAAGGGAGATGACAAATCCTCACGACTGC
ctnnb2	IMAGE clone	IRBOp991C0920D	Full Length cDNA Clone
serpinb1l1	RT-PCR			CAGAGATGCATAATACGACTCACTATAGGGAGAGATGGAGGGAGTCTCTCGTG	CCAAGCCTTCATTAACCCTCACTAAAGGGAGACTGTCTGGGTGTCCATGTTG
alcama	IMAGE clone	IRBOp991H0120D	Full Length cDNA Clone
slmap	genome-PCR			CAGAGATGCATAATACGACTCACTATAGGGAGAATCAGATGGATGCCTGTCG	CCAAGCCTTCATTAACCCTCACTAAAGGGAGAGGTGCAAAGACACAAACAGG
cd9b	IMAGE clone	IRBOp991E0123D	Full Length cDNA Clone
zgc:63489	IMAGE clone	IRBOp991E0724D	Full Length cDNA Clone
cyp26a1	IMAGE clone	IRBOp991G1225D	Full Length cDNA Clone
trpc4apb	RT-PCR			CAGAGATGCATAATACGACTCACTATAGGGAGATAGAGGAGGCAGAGCAGAGC	CCAAGCCTTCATTAACCCTCACTAAAGGGAGAGTTGGAGTCCACCAGAGAGC
zgc:63565	IMAGE clone	IRBOp991H0726D	Full Length cDNA Clone
rab25	IMAGE clone	IRBOp991C1155D	Full Length cDNA Clone
zgc:101798	IMAGE clone	IRBOp991B1256D	Full Length cDNA Clone
zgc:101783	RT-PCR			CAGAGATGCATAATACGACTCACTATAGGGAGAGCCTTGTCCTCAAACTCCTG	CCAAGCCTTCATTAACCCTCACTAAAGGGAGATATCCAAACCAATGCACACG
zgc:101772	IMAGE clone	IRBOp991E0256D	Full Length cDNA Clone
zgc:111983	genome-PCR			CAGAGATGCATAATACGACTCACTATAGGGAGACGTAACACCTTCAGCAACTTC	CCAAGCCTTCATTAACCCTCACTAAAGGGAGACACATACGATATGGTCCTTGG
zgc:123285	RT-PCR			CAGAGATGCATAATACGACTCACTATAGGGAGATGGATCGGTCTTCGGTAAAG	CCAAGCCTTCATTAACCCTCACTAAAGGGAGAGTAATCTGGTGCGCTTCTCC
ap1s3b	IMAGE clone	IRBOp991F1156D	Full Length cDNA Clone
zgc:55557	genome-PCR			CAGAGATGCATAATACGACTCACTATAGGGAGATTTCACATGACGACCAGAGC	CCAAGCCTTCATTAACCCTCACTAAAGGGAGAATTTACCGTCCCTCAAGTGG
caspb	IMAGE clone	IRBOp991A0758D	Full Length cDNA Clone
anxa1b	IMAGE clone	IRBOp991D0361D	Full Length cDNA Clone
sox3	IMAGE clone	IRBOp991G0461D	Full Length cDNA Clone
fgd	IMAGE clone	IRBOp991D0262D	Full Length cDNA Clone
zgc:73226	genome-PCR			CAGAGATGCATAATACGACTCACTATAGGGAGATACGGTCTGCACACTTACGC	CCAAGCCTTCATTAACCCTCACTAAAGGGAGAATACACCCAGCGCAATAAGG
zgc:85975	genome-PCR			CAGAGATGCATAATACGACTCACTATAGGGAGACACAGCAGCTGAACACCATC	CCAAGCCTTCATTAACCCTCACTAAAGGGAGATGGTCCAGATGGACTCTGTG
zgc:91835	RT-PCR			CAGAGATGCATAATACGACTCACTATAGGGAGAATGGTGGGCTTGAAGAAATG	CCAAGCCTTCATTAACCCTCACTAAAGGGAGATGTGAAACTGAAGCCACAGG
zgc:92061	RT-PCR			CAGAGATGCATAATACGACTCACTATAGGGAGACTCAGTCTTTCTCCCGCAAG	CCAAGCCTTCATTAACCCTCACTAAAGGGAGATTGTACCAGGCCTCCATTTC
zgc:92254	RT-PCR			CAGAGATGCATAATACGACTCACTATAGGGAGACCTGGACGAGGTCTATCCTG	CCAAGCCTTCATTAACCCTCACTAAAGGGAGAAGCTGAATCTGAATGCTGTCC
zgc:92380	RT-PCR			CAGAGATGCATAATACGACTCACTATAGGGAGAATTTCTGCATCCGCTATTGG	CCAAGCCTTCATTAACCCTCACTAAAGGGAGATTGAGCAGGGCCTCATAATC
