# Supplementary material for: Molecular Description of Eye Defects in the Zebrafish Pax6b Mutant, sunrise, Reveals a Pax6b-Dependent Genetic Network in the Developing Anterior Chamber
Source: PLoS One. 2015 Feb 18;10(2):e0117645. doi: 10.1371/journal.pone.0117645 (PMC4334901; doi:10.1371/journal.pone.0117645)
Supplement: S1 Archives — An archives file (ZIP format) that contains 72 files (PDF format), each corresponding to one of the examined “cornea” genes. Each micrograph has a self-explanatory caption, a sequence of metadata information separated by underscores: (gene symbol)_(stage)_(genotype)_(probe orientation)_(objective lens magnification)_(other additional notes for internal use). 1mpf: 1 month post fertilisation. wt: wildtype. AS-probe: antisense probe for the detection of protein coding transcripts. S-probe: sense probe for the detection of transcripts from the complementary noncoding strand. (ZIP) [file pone.0117645.s004.zip]

Archive with 72 entries (72 files):
- col14a1.pdf
- anxa1b.pdf
- cyp26a1.pdf
- serpinb1l1.pdf
- mmp30.pdf
- mpzl3.pdf
- sox3.pdf
- rrbp1.pdf
- epcam.pdf
- mab21l1.pdf
- nudt9.pdf
- zgc55557.pdf
- zgc92380.pdf
- ctnnb2.pdf
- tfap2a.pdf
- caspb.pdf
- scel.pdf
- zgc101772.pdf
- zgc92061.pdf
- scinlb.pdf
- zgc101798.pdf
- frzb.pdf
- pax6b.pdf
- ywhaqa.pdf
- hnrnpab.pdf
- zgc123285.pdf
- zgc91835.pdf
- anxa4.pdf
- capn2b.pdf
- phgdh.pdf
- pnp5a.pdf
- arf5.pdf
- foxc1a.pdf
- f11r.pdf
- ctgf.pdf
- tnw.pdf
- rpe65a.pdf
- zgc111983.pdf
- osbpl2.pdf
- psat1.pdf
- pitx2.pdf
- slmap.pdf
- lima1.pdf
- ca2.pdf
- fgd.pdf
- zgc136930.pdf
- dcn.pdf
- six3a.pdf
- jup.pdf
- rab25.pdf
- ap1s3b.pdf
- cx43.pdf
- olfml3b.pdf
- igf2a.pdf
- kcnip3.pdf
- zgc63947.pdf
- zgc73226.pdf
- foxq1.pdf
- elovl1a.pdf
- alcama.pdf
- fabp7a.pdf
- eif4a1a.pdf
- dap1b.pdf
- galnt7.pdf
- nqo1.pdf
- gmds.pdf
- zgc63565.pdf
- pax6a.pdf
- tuba1.pdf
- zgc66317.pdf
- cd9b.pdf
- reep3.pdf
